# Supplementary material for: Dietary Patterns at the Individual Level through a Nutritional and Environmental Approach: The Case Study of a School Canteen
Source: Foods. 2022 Mar 30;11(7):1008. doi: 10.3390/foods11071008 (PMC8997873; doi:10.3390/foods11071008)
Supplement: Supplementary file 1 [file foods-11-01008-s001.zip]

Archive with 1 entries (1 files):
- foods-1663949-supplementary.pdf
